# Supplementary material for: Gel-Based Proteomics of Clinical Samples Identifies Potential Serological Biomarkers for Early Detection of Colorectal Cancer
Source: Int J Mol Sci. 2019 Dec 2;20(23):6082. doi: 10.3390/ijms20236082 (PMC6929140; doi:10.3390/ijms20236082)
Supplement: Supplementary file 1 [file ijms-20-06082-s001.zip]

Archive with 2 entries (2 files):
- supplementary material.docx
- Table S2 .xlsx
