# Supplementary material for: Gel-Based Proteomics of Clinical Samples Identifies Potential Serological Biomarkers for Early Detection of Colorectal Cancer
Source: Int J Mol Sci. 2019 Dec 2;20(23):6082. doi: 10.3390/ijms20236082 (PMC6929140; doi:10.3390/ijms20236082)
Supplement: Supplementary file 1 [file ijms-20-06082-s001.zip › Table S2 .xlsx]

## Sheet: Proteins identified by MALDITOF
Spot ID	Gene ID	Protein name	UniProt code
1	GAPDH	Glyceraldehyde 3-Phosphate dehydrogenase	P04406
2	GAPDH	Glyceraldehyde 3-Phosphate dehydrogenase	P04406
3	EF-1α	Elongation factor 1 alpha; elongation factor TU; EF-TU (N-terminal end)	P68104
4	SM-22α	Smooth muscle protein 22-alpha; WS3-10; 22 Kda actin-binding protein; Transgelin	Q01995
5	SOD1	Superoxide dismutase [Cu-Zn]; Superoxide dismutase 1	P00441
6	GAPDH	Glyceraldehyde 3-Phosphate dehydrogenase	P04406
7	ALDOA	Fructose biphosphate aldolase A	NA
8	MDHA	Malate dehydrogenase, cytoplasmic; Cytosolic malate dehydrogenase	P40925
9	hVDAC2	Outer membrane protein porin 2; Porin 2	P45880
10	hnRNP A2/B1	Heterogeneous nuclear ribonucleoproteins A1/B1	P22626
11	GAPDH	Glyceraldehyde 3-Phosphate dehydrogenase	P04406
12	GAPDH	Glyceraldehyde 3-Phosphate dehydrogenase	P04406
13	N/A	N/A
14	LGALS3	Lectin L-29; L-31 Galactoside-binding protein; GALBP; Galactose-specific lectin 3; Carbohydrate-binding protein 35	P17931
15	EF-1α	Elongation factor 1 alpha; elongation factor TU; EF-TU	P68104
16	SERPINH1	Colligin 2; CBP2; Collagen-binding protein 2; CBP1; CBP2; HSP47; SERPINH2; 47 kDa heat shock protein	P50454
17	N/A	N/A
18	SM-22α	Smooth muscle protein 22-alpha; WS3-10; 22 Kda actin-binding protein; Transgelin	Q01995
19	PFN1	Profilin-1; Profilin I	P07737
20	PGK1	Phosphoglycerate kinase 1; Primer recognition protein 2; PRP2	P00558
21	hVDAC2	Outer membrane protein porin 2; Porin 2	P45880
22	MDHA	Malate dehydrogenase, cytoplasmic; Cytosolic malate dehydrogenase	P40925
23	RACK 1	Guanine nucleotide-binding protein beta subunit-like protein 12.3; P205	P63244
24	hnRNP A2/B1	Heterogeneous nuclear ribonucleoproteins A1/B1	P22626
25	PPIA	Peptidyl-prolyl cis-trans isomerase A; Cyclosporin A-binding protein	P62937
26	LGALS3	Lectin L-29; L-31 Galactoside-binding protein; GALBP	P17931
27	ANXA2	Lipocortin II; PAP-IV; Calpactin-1 heavy chain	P07355
28	GAPDH	Glyceraldehyde 3-Phosphate dehydrogenase	P04406
29	CBR1	Carbonyl reductase 1; Prostaglandin 9-ketoreductase; 15-hydroxyprostaglandin dehydrogenase [NADP(+)]	P16152
30	SM-22α	Smooth muscle protein 22-alpha; WS3-10; 22 Kda actin-binding protein; Transgelin	Q01995
31	PRDX1	Peroxiredoxin-1; Thioredoxin peroxidase 2; natural killer cell enhancing factor A	Q06830
32	GAPDH	Glyceraldehyde 3-Phosphate dehydrogenase	P04406
33	RACK 1	Guanine nucleotide-binding protein beta subunit-like protein 12.3; P205	P63244
34	PPIB	Peptidyl-prolyl cis-trans isomerase B; Cyclosporin B-binding protein	P23284
35	ATPO	ATP synthase oligomycin sensitivity conferral protein (precursor); ATP synthase subunit O, mitochondrial	P48047
36	RPS10	40S ribosomal protein S10	P46783
37	NDUFA12	NADH-Ubiquinone oxidoreductase subunit B17.2; 13 KDa differentiation-associated protein; Complex I-B17.2	Q9UI09
38a	RPL21	60S Ribosomal protein L21	P46778
38b	CYCS	Cytochrome C	P99999
39	N/A	N/A
40	PEBP	Phosphatidylethanolamine-binding protein 1; PEBP neuropolypeptide H3; Raf kinase inhibitor protein	P30086
41	SORD	Sorbitol dehydrogenase; L-iditol 2-dehydrogenase	Q00796
42	IGHG1	IG Gamma-1 Chain C region	P01857
43	PK2/PK3	Pyruvate kinase isozymes M1/M2; Pyruvate kinase muscle isozyme; Cytosolic thyroid hormone-binding protein	P14618
44	FBP3	FUSE binding protein 3; far upstream element-binding protein; FBP3	Q96I24
45	MCT-1	Malignant T-cell-amplified sequence 1 isoform 1; Multiple copies T-cell malignancies	Q9ULC4
46	AG-2	Anterior gradient protein 2 homolog; Putative secreted protein XAG2; Secreted cement gland protein XAG-2 homolog; HPC8	O95994
47	EF-1α	Elongation factor 1 alpha; elongation factor TU; EF-TU (N-terminal end)	P68104
48	PGK1	Phosphoglycerate kinase 1; Primer recognition protein 2; PRP2	P00558
49	N/A	N/A
50	PABP 2	Polyadenylate-binding protein 2; Poly(A) Binding protein 2; Nuclear poly(A)-binding protein 1	Q86U42
50	EF-1α	Elongation factor 1 alpha; elongation factor TU; EF-TU (N-terminal end)	P68104
51	ANXA2	Lipocortin II; PAP-IV; Calpactin-1 heavy chain	P07355
52	GOT1	Aspartate aminotransferase, cytoplasmic; Glutamate oxaloacetate transaminase-2	P17174
53	EF-1α	Elongation factor 1 alpha; elongation factor TU; EF-TU (N-terminal end)	P68104
54	EF-1α	Elongation factor 1 alpha; elongation factor TU; EF-TU (N-terminal end)	P68104
55	PPIB	Peptidyl-prolyl cis-trans isomerase B; Cyclosporin B-binding protein	P23284
56	LGALS4	Lactose-binding lectin 4; L-36 lactose binding protein; L36LBP	P56470
57	N/A	N/A
58	N/A	N/A
59	hnRNP A2/B1	Heterogeneous nuclear ribonucleoproteins A1/B1	P22626
60	αETF	Electron transfer flavoprotein alpha-subunit (precursor); alpha-ETF	P13804
61	N/A	N/A
62	LDH-A	L-Lactate dehydrogenase M chain; Cell proliferation-inducing gene 19 protein	P00338
62	AK4	Adenylate kinase 3-like; Adenilate Kinase Isoenzyme 4; ATP-AMP transphosphorylase (mitochondrial)	P27144
63	N/A	N/A
64	N/A	N/A
65	N/A	N/A
66	N/A	N/A
67	N/A	N/A
68	N/A	N/A
69	N/A	N/A
70	EF-2	Elongation Factor 2	P13639
71	N/A	N/A
72	N/A	N/A
73	AAT1*	Asparate aminotransferase (mitochondrial) precursor	P00505
74	N/A	N/A
75	ACO2	Aconitase; Acontiate hydratase, mitochondrial precursor; citrate hydro-lyase	Q99798
76	FUM1	Fumarate hydratase, mitochondrial	P07954
77	GAPDH	Glyceraldehyde 3-Phosphate dehydrogenase	P04406
78	TIM	Triosephosphate isomerase; Triose-phosphate isomerase	P60174
79	N/A	N/A
80	hnRNP A2/B1*	Heterogeneous nuclear ribonucleoproteins A1/B1
81	N/A	N/A
82	N/A	N/A
83	TRIP1	26S proteasome AAA-ATPase subunit RPT6; Proteasome 26S subunit ATPase 5; Proteasome subunit p45; Thyroid hormone receptor-interacting protein 1	P62195
84	N/A	N/A
85	VCL	Metavinculin	P18206
86	FUBP1	FUSE binding protein 1; FBP, myc far upstream element-binding protein	A53184
87	FUBP1	FUSE binding protein 1; FBP, myc far upstream element-binding protein	A53184
88	FUBP2	FUSE-binding protein 2; Far upstream element-binding protein 2; KH type-splicing regulatory protein; KSRP	Q92945
89	FUBP2	FUSE-binding protein 2; Far upstream element-binding protein 2; KH type-splicing regulatory protein; KSRP	Q92945
90	CAT	Catalase	P04040
91	N/A	N/A
92	N/A	N/A
93	DLD	Dihydrolipoyl dehydrogenase, mitochondrial precursor; Glycine cleavage system L protein; Dihydrolipoamide dehydrogenase; GCSL; LAD; PHE3	P09622
94a	N/A	N/A	HSU39361 and HSU97280
94b	SM-22α	Smooth muscle protein 22-alpha; WS3-10; 22 Kda actin-binding protein; Transgelin	Q01995
95	GAPDH	Glyceraldehyde 3-Phosphate dehydrogenase	P04406
96	PRDX5	Peroxiredoxin-5, mitochondrial; Peroxisomal antioxidant enzyme; TPx type VI; Thioredoxin peroxidase PMP20; Thioredoxin reductase	P30044
97	N/A	N/A
98	N/A	N/A
99	SERPINB1	Leukocyte elastase inhibitor; Monocyte/neutrophil elastase inhibitor; Peptidase inhibitor 2 (N-terminal end)	P30740
100	NDK B	Nucleoside diphosphate kinase B; C-myc purine-binding transcription factor PUF; Histidine protein kinase NDKB	P22392
